# Supplementary material for: The Effect of BSCL2 Gene on Fat Deposition Traits in Pigs
Source: Animals (Basel). 2023 Feb 12;13(4):641. doi: 10.3390/ani13040641 (PMC9951708; doi:10.3390/ani13040641)
Supplement: Supplementary file 1 [file animals-13-00641-s001.zip]

Archive with 1 entries (1 files):
- animals-2160384-supplementary.pdf
